# Supplementary material for: Harnessing the Therapeutic Potential of the Nrf2/Bach1 Signaling Pathway in Parkinson’s Disease
Source: Antioxidants (Basel). 2022 Sep 9;11(9):1780. doi: 10.3390/antiox11091780 (PMC9495572; doi:10.3390/antiox11091780)
Supplement: Supplementary file 1 [file antioxidants-11-01780-s001.zip]

Archive with 1 entries (1 files):
- antioxidants-1852981-supplementary.pdf
